# Supplementary material for: Genome-Wide Association Studies Reveal Candidate Genes Related to Stem Diameter in Cucumber (Cucumis sativus L.)
Source: Genes (Basel). 2022 Jun 19;13(6):1095. doi: 10.3390/genes13061095 (PMC9222855; doi:10.3390/genes13061095)
Supplement: Supplementary file 1 [file genes-13-01095-s001.zip]

Archive with 2 entries (1 files):
- Supplemenrary File/Supplemenrary File.xlsx
- Supplemenrary File/
