# Supplementary material for: Genome-Wide Association Studies Reveal Candidate Genes Related to Stem Diameter in Cucumber (Cucumis sativus L.)
Source: Genes (Basel). 2022 Jun 19;13(6):1095. doi: 10.3390/genes13061095 (PMC9222855; doi:10.3390/genes13061095)
Supplement: Supplementary file 1 [file genes-13-01095-s001.zip › Supplemenrary File/Supplemenrary File.xlsx]

## Sheet: Table S1
Table S1 Detailed informaiton of Core Germplasms
Code in our study	Individual code	Group	PI CGN#	Name	Origin
CG1	CG5539	Eurasian	PI 512596	A-C-3	Spain, Teruel
CG2	CG8191	Indian	PI 605943	USM 307	India, Rajasthan
CG3	CG3076	East Asian	PI 504563	Tsuda	Japan
CG4	CG3079	East Asian	PI 532523	Sakata Natsusango	Japan
CG5	CG5278	Eurasian	CGN19677	M 5	Netherlands
CG6	CG5756	Eurasian	CGN21670	Klinsky Mestnyj	Former Soviet Union
CG7	CG6542	Eurasian	CGN19579	1972 B-2	United States of America
CG8	CG6600	Eurasian	CGN21626	National Pickle	United States of America
CG9	CG6601	Eurasian	CGN21627	Spartan Garden MSU-C7-63	United States of America
CG10	CG7023	Eurasian	CGN21616	Rasht	Iran
CG11	CG7086	Eurasian	CGN21684	WJR2930	Iraq
CG12	CG7702	Indian	PI 482412	TGR 580	Zimbabwe
CG13	CG7704	Eurasian	CGN21691	N2/81	Dem. Rep. of the Congo
CG14	CG7744	Indian	PI 500361	Inyangu	Zambia, Central
CG15	CG7747	Indian	PI 500359	ZM 1065	Zambia, Central
CG16	CG7748	Indian	PI 500365	Chibimbi	Zambia, Copperbelt
CG17	CG8093	Indian	PI 605988	USM 411	India, Rajasthan
CG19	CG8119	Indian	PI 504570	Small Green	India
CG21	CG8160	Indian	PI 606033	Poona Kheera	India, Madhya Pradesh
CG23	CG8198	Indian	PI 605957	USM 321	India, Rajasthan
CG25	CG1601	East Asian	G1135	Xin Tai Mi Ci	NA
CG26	CG1602	East Asian	#N/A	228	NA
CG27	CG1876	East Asian	CGN20243	Cus124/71	China
CG28	CG3007	East Asian	CGN19829	Kaga Fushinari	Japan
CG29	CG3010	East Asian	CGN20853	Sagami Hanpaku Fushinari Kyuri	Japan
CG30	-	East Asian	#N/A	-	Japan
CG31	CG3127	East Asian	CGN19828	Cgn19828	Japan
CG32	CG5031	Eurasian	CGN20266	Hok	Netherlands
CG33	CG5071	Eurasian	-	151G	Europe
CG35	CG5326	Eurasian	CGN20512	752	Netherlands
CG36	CG5420	Eurasian	CGN20515	Gy 3 (S4)	Poland
CG37	CG5479	Eurasian	CGN23617	Muromskij	Russian Federation
CG39	CG5786	Eurasian	-	65G	NA
CG40	CG5790	Eurasian	G8	G8	NA
CG43	CG6562	Eurasian	CGN19655	SC 53-B (6)	United States of America
CG44	CG6578	Eurasian	CGN19844	2163	United States of America
CG45	CG6586	Eurasian	CGN20898	SC 50	United States of America
CG49	CG8039	Indian	CGN23002	JL-14 Dhillon	India
CG50	CG8712	Indian	CGN20890	Ketimun Tjarang/Putih	Indonesia
CG51	CG8724	Indian	CGN20517	Yellow 1	Sri Lanka
CG52	-	-	PI 163213	8288	Punjab, Pakistan
CG55	CG4357	East Asian	G13	Chuan Bai	China, Sichuan
CG56	CG4358	East Asian	G14	K2148	China
CG58	-	-	-	-	Tianjin, China
CG59	CG4354	East Asian	G17	Ji Han	China, Jinlin
CG60	-	-	-	-	Southern China
CG62	CG4353	East Asian	G6	Bai Ye San 04870	China
CG63	CG6647	Eurasian	PI 561148	Marketmore 76	United States of America, New York
CG64	CG0002	Indian	PI 183967	11621	India, Meghalaya
CG69	-	Xishuangbanna	-	-	NA
CG70	CG9160	Xishuangbanna	BN28	Bai Chang Yuan Huang Gua	China, Xishuangbanna
CG71	-	Xishuangbanna	BN31	BN31	China, Xishuangbanna
CG72	CG9165	Xishuangbanna	BN32	Bai Pi Yuan Huang Gua	China, Xishuangbanna
CG77	-	Xishuangbanna	BN51	BN51	China, Xishuangbanna
CG78	CG9187	Xishuangbanna	BN53	Ban Na Huang Gua 53	China, Xishuangbanna
CG84	-	Xishuangbanna	-	-	China, Xishuangbanna
CG85	CG9203	Xishuangbanna	BN68	Di Huang Gua	China, Xishuangbanna
CG86	CG0001	Indian	Ames 28156	LJ 90430	India
CG87	CG0003	Indian	PI 215589	13598	India, Uttar Pradesh
CG88	CG0005	Indian	PI 504564	VIR 3147	India
CG89	CG1043	East Asian	Ⅱ5A1269	CM8537-1-2-1-1-0-1-1-1	China, Jilin
CG90	CG1077	East Asian	Ⅱ5A0152	Qing Pi Ba Cha	China, Jilin
CG91	CG1083	East Asian	Ⅱ5A0156	Da Qing7314-2-6-1-1	China, Jilin
CG92	CG8916	Indian	PI 163213	Khira	Pakistan, Punjab
CG93	CG1149	East Asian	Ⅱ5A1164	Tong Liao Mi Ci	China, Tianjin
CG94	CG1541	East Asian	Ⅱ5A0614	Liao Yang Ye San	China, Liaoning
CG95	CG1292	East Asian	Ⅱ5A1008	He Cha Huang Gua	China, Hebei
CG96	CG1322	East Asian	Ⅱ5A1087	Qian Qi Li Huang Gua	China, Hebei
CG97	CG4041	East Asian	V05A0034	Da Ci Huang Gua	China, Sichuan
CG98	CG1071	East Asian	Ⅱ5A0594	Fu Song Ye San	China, Jilin
CG99	CG1373	East Asian	Ⅱ5A0108	Ye San Bai	China, Hebei
CG100	CG1697	East Asian	Ⅱ5A0337	Jia Huang Gua	China, Shandong
CG101	CG5801	East Asian	QT127	Jin Yan Er Hao	China, Shangdong
CG102	CG1811	East Asian	Ⅱ5A0173	Qing Dao Qiu Ye Er San	China, Shandong
CG104	CG3087	East Asian	PI 267942	Sekino No. 2 (Ochiai No.	Japan, Osaka
CG105	CG4081	East Asian	Ⅱ5A1135	Qiu Huang Gua	China, Guangdong
CG106	CG4182	East Asian	Ⅱ5A0061	Leng Lu Huang Gua	China, Hunan
CG107	CG4210	East Asian	Ⅱ5A1482	71 Hao Huang Gua	China, Chongqing
CG108	CG1778	East Asian	Ⅱ5A0771	Huang Gua	China, Shandong
CG109	CG5232	Eurasian	PI 288995	Nemet Kigyo	Hungary
CG110	CG5234	Eurasian	PI 326594	Kecskemeti Hamvas	Hungary
CG112	CG5670	Eurasian	PI 338236	Ames 1208	Turkey, Kayseri
CG113	CG5797	Eurasian	PI 172843	8181	Turkey, Mardin
CG114	CG6508	Eurasian	Ames 21698	Puerta-Rico #6	Puerto Rico
CG117	CG8099	Indian	PI 175120	Khira	India
CG118	CG8216	Indian	PI 173892	Pradesh Khira	India, Uttar
CG120	CG1247	East Asian	Ⅱ5A0197	Huang Tie Wu Ci Gua(Da Ci Huang Gua)	China, Shanxi
CG201	CG1031	East Asian	Ⅱ5A0141	Bei Jing Xiao Ci	China, Beijing

## Sheet: Table S2
Table S2 Oligos used for qRT-PCR of the candidate genes
Gene name	Forward primer	Reverse primer
Actin	TTCTGGTGATGGTGTGAGTC	GGTGGTGAACATGTAACCTC
CsaV3_1G028310	CACTCCGATGGTTCAGCTA	TCATAACTTCGGCTTGTTCC
CsaV3_2G006960	TCACTCCCTCTCTGTTCCC	CACGCCTATTTTGAGCAAG
CsaV3_3G009560	ATGTGCCATTCTTCCCCA	GCCGAATTGGCTTCTTCC
CsaV3_5G031320	AACGAGGATCTCATCTACTGC	GGTGGTATTCTTCTCCCTTG
CsaV3_6G031260	CGATCCAACAGCCTTGAC	GCCATGAAAAGATCACCAA

## Sheet: Table S3
Table S3 Cucumber stem diameter of the CG lines in four ecotypes
Ecotype	Materials ID	2020S	2020A	2021A
East Asian	CG3	0.666667	0.46	0.867389
	CG4	0.776667	0.676667	0.885556
	CG25	0.833333	0.703333	0.922
	CG26	0.786667	0.685	0.896722
	CG27	0.55	0.458333	0.572
	CG28	0.68	0.52	0.8265
	CG29	0.726667	0.628333	0.826
	CG30	0.686667	0.45	0.608167
	CG31	0.56	0.42	0.571278
	CG55	0.813333	0.426667	0.803611
	CG56	0.77	0.7	0.885556
	CG59	0.753333	0.493333	0.7735
	CG62	0.646667	0.493333	0.806778
	CG89	0.725	0.56	0.642056
	CG90	0.651667	0.508333	0.7205
	CG91	0.565	0.413333	0.581417
	CG93	0.522222	0.426667	0.571333
	CG94	0.821667	0.68	0.885889
	CG95	0.553333	0.44	0.580778
	CG96	0.626667	0.46	0.748722
	CG97	0.78	0.635	0.811833
	CG98	0.636667	0.46	0.748444
	CG99	0.713333	0.501667	0.8235
	CG100	0.846667	0.68	0.816278
	CG101	0.766667	0.506667	0.859278
	CG102	0.658333	0.52	0.803722
	CG104	0.626667	0.483333	0.749583
	CG105	0.746667	0.633333	0.840611
	CG106	0.74	0.628333	0.863333
	CG107	0.833333	0.685	0.886833
	CG108	0.646667	0.4875	0.780444
	CG120	0.646667	0.486667	0.779389
	CG201	0.766111	0.688333	0.855167
Eurasian	CG1	0.52	0.366667	0.531444
	CG5	0.645	0.468333	0.766078
	CG6	NA	0.496667	0.819278
	CG7	0.631667	0.46	0.740889
	CG8	0.631667	0.493333	0.812389
	CG9	0.791667	0.6765	0.910278
	CG10	0.6	0.446667	0.727833
	CG11	0.653333	0.506667	0.794167
	CG13	0.6	0.42	0.681417
	CG32	0.535	0.413333	0.555222
	CG33	0.746667	0.493333	0.783278
	CG35	0.555	0.451667	0.571333
	CG36	0.626667	0.456667	0.7715
	CG37	0.436667	0.34	0.479833
	CG39	0.906667	0.686667	0.916556
	CG40	0.7	0.688333	0.916556
	CG43	0.663889	0.473333	0.654
	CG44	0.593333	0.44	0.559833
	CG45	0.471667	0.338333	0.574583
	CG63	0.811667	0.488889	0.817083
	CG109	0.622222	0.44	0.716667
	CG110	0.611667	0.453333	0.715278
	CG112	0.54	0.415	0.642111
	CG113	0.675	NA	0.643944
	CG114	0.58	0.402778	0.679444
Indian	CG2	0.766667	0.516667	0.852167
	CG12	0.623333	0.455	0.743222
	CG14	0.36	0.381667	0.44
	CG15	0.9	0.69	0.998389
	CG16	0.666667	0.491667	0.732944
	CG17	0.616667	0.46	0.797389
	CG19	0.631667	0.436667	0.705444
	CG21	0.52	0.42	0.575111
	CG23	0.727222	0.66	0.844611
	CG49	0.45	0.246667	0.529722
	CG50	0.746667	0.658333	0.896889
	CG51	0.646667	0.465	0.757667
	CG64	0.3875	0.281667	0.402833
	CG86	0.34	0.3	0.3545
	CG87	0.584444	0.446667	0.6955
	CG88	0.652222	0.478	0.603056
	CG92	0.725	0.46	0.780667
	CG117	0.65	0.458333	0.821056
	CG118	0.7325	0.506667	0.826944
Xishuangbanna	CG69	0.78	0.738333	0.927917
	CG70	0.65	0.53	0.82
	CG71	0.762222	0.672	0.877222
	CG72	0.69	0.54	0.843944
	CG77	0.625	0.484444	0.756667
	CG78	0.785	0.686667	1.01728
	CG84	0.616667	0.486667	0.772667
	CG85	0.773333	0.676667	0.898722

## Sheet: Table S4
Table S4 Cluster analysis of core germplasm stem diameter
Group	Cluster	Number of germplasm
Thin	Ⅰ	CG1、CG14、CG37、CG45、CG49、CG64、CG86
Thick	Ⅱ	CG4、CG9、CG15、CG23、CG25、CG26、CG29、CG39、CG40、CG50、CG56、 CG69、CG71、CG78、CG85、CG94、CG97、CG100、CG105、CG106、CG107、CG201
Intermediate Thin	Ⅲ	CG10、CG13、CG19、CG21、CG27、CG31、CG32、CG35、CG44、CG87、CG91、CG93、CG95
Intermediate Thick	Ⅳ	CG2、CG3、CG5、CG6、CG7、CG8、CG11、CG12、CG16、CG17、CG28、CG30、CG33、CG36、 CG43、CG51、CG55、CG59、CG62、CG63、CG70、CG72、CG77、CG84、CG88、CG89、CG90、 CG92、CG96、CG98、CG99、CG101、CG102、CG104、CG108、CG117、CG118、CG120

## Sheet: Table S5
Table S5 The selected thin stem samples (blue block) and thick stem samples (pink block)
Type	Code in our study	2020S	2020A	2021A
thin stem samples	CG1	0.52	0.366667	0.531444
	CG14	0.36	0.381667	0.44
	CG21	0.52	0.42	0.575111
	CG31	0.56	0.42	0.571278
	CG32	0.535	0.413333	0.555222
	CG37	0.436667	0.34	0.479833
	CG45	0.471667	0.338333	0.574583
	CG49	0.45	0.246667	0.529722
	CG64	0.3875	0.281667	0.402833
	CG86	0.34	0.3	0.3545
	CG91	0.565	0.413333	0.581417
	CG93	0.522222	0.426667	0.571333
	CG95	0.553333	0.44	0.580778
thick stem samples	CG4	0.776667	0.676667	0.885556
	CG9	0.791667	0.68	0.910278
	CG15	0.9	0.69	0.998389
	CG25	0.833333	0.633333	0.922
	CG26	0.786667	0.685	0.896722
	CG39	0.906667	0.686667	0.916556
	CG56	0.77	NA	0.885556
	CG58	0.906667	0.717778	0.899
	CG69	0.78	0.738333	0.927917
	CG71	0.662222	0.672	0.877222
	CG78	0.755	0.686667	1.01728
	CG85	0.773333	0.676667	0.798722
	CG94	0.821667	0.68	0.885889
	CG201	0.756111	0.688333	0.855167
	CG107	0.833333	0.685	0.886833

## Sheet: Table S6
Table S6 -- Hyplotypes of SNPs in the candate genes of each locus
Type	Genetic locus	gSD1.1												gSD2.1												gSD3.1							gSD5.2
	CHR	Chr1												Chr2												Chr3							Chr5
	POS	15357662	15358287	15358691	15359020	15359078	15359115	15359288	15359800	15360287	15366945	15367238	15367517	3460474	3460663	3460921	3461029	3461149	3461166	3461167	3461186	3461235	3461261	3461284	3461418	7807101	7807109	7807158	7807395	7807573	7807628	7808258	25605303	25605414	25605802	25606087	25606866	25607939	25608081	25608258	25608830	25608969	25608997	25610838	25611024	25611084	25611658	25612519	25613694
	REF	G	C	C	G	G	A	A	C	T	T	G	G	G	G	C	A	A	G	A	T	G	C	G	G	T	T	G	A	G	C	C	T	C	A	T	T	C	C	A	A	G	G	A	A	G	C	A	A
thick stem samples	CG4	A	T	T	A	T	G	G	C	T	A	A	A	C	T	T	G	G	G	A	T	G	C	G	G	T	T	G	A	G	C	C	T	C	A	T	T	C	C	A	A	G	G	A	A	G	C	A	A
	CG9	G	C	C	G	G	A	A	C	T	T	G	G	G	G	C	A	A	G	A	T	G	C	G	G	T	T	G	A	G	C	C	T	C	A	T	T	C	C	A	A	G	G	A	A	G	C	A	A
	CG15	G	C	C	G	G	A	A	C	T	T	G	G	G	G	C	G	G	A	A	T	G	C	G	G	T	T	G	A	G	C	C	T	C	A	T	T	C	C	A	A	G	G	A	A	G	C	A	A
	CG25	G	C	C	G	G	A	A	C	T	T	G	G	G	G	C	A	A	G	A	T	G	C	G	G	T	T	G	A	G	C	C	T	C	A	T	T	C	C	A	A	G	G	A	A	G	C	A	A
	CG26	G	C	C	G	G	A	A	C	T	T	G	G	G	G	C	A	A	G	A	T	G	C	G	G	T	T	G	A	G	C	C	T	C	A	T	T	C	C	A	A	G	G	A	A	G	C	A	A
	CG39	G	C	C	G	G	A	A	C	T	T	G	G	G	G	C	A	A	G	A	T	G	C	G	G	C	A	A	G	C	C	N	T	C	A	T	T	C	C	A	A	G	G	A	A	G	C	A	A
	CG56	A	T	T	A	T	G	G	A	C	A	A	A	G	G	C	A	A	G	A	T	G	C	G	G	T	T	G	A	G	C	C	C	A	G	G	T	C	C	A	A	G	G	A	A	G	C	A	A
	CG58	G	C	C	G	G	A	A	C	T	T	G	G	G	G	C	A	A	G	A	T	G	C	G	G	T	T	G	A	G	C	C	T	C	A	T	T	C	T	C	A	G	G	G	G	G	C	A	G
	CG69	G	C	C	G	G	A	A	C	T	T	G	G	G	G	C	A	A	G	A	T	G	C	G	G	T	T	G	A	G	C	C	T	C	A	T	T	C	C	A	A	G	G	A	A	G	C	A	A
	CG71	A	T	T	A	T	G	G	A	C	A	A	A	C	T	T	G	G	G	G	A	A	G	A	A	T	T	A	T	A	T	A	T	C	A	T	T	C	C	A	A	G	G	A	A	G	C	A	A
	CG78	G	C	C	G	G	A	A	C	T	T	G	G	G	G	C	A	A	G	A	T	G	C	G	G	T	T	G	A	G	C	C	T	C	A	T	T	C	C	A	A	G	G	A	A	G	C	A	A
	CG85	G	C	C	G	T	G	G	A	C	A	A	A	C	T	T	A	A	A	A	T	G	G	A	A	C	A	A	T	A	T	A	T	C	A	T	T	C	C	A	A	G	G	A	A	G	C	A	A
	CG94	G	C	C	G	G	A	A	C	T	T	G	G	G	G	C	A	A	G	A	T	G	C	G	G	C	A	A	T	A	T	A	T	C	A	T	T	C	C	A	A	G	G	A	A	G	C	A	A
	CG107	G	C	C	G	G	A	A	C	T	T	G	G	G	G	C	A	A	G	A	T	G	C	G	G	T	T	G	A	G	T	A	T	C	A	T	T	C	C	A	A	G	G	A	A	G	C	A	A
	CG201	G	C	C	G	G	A	A	C	T	T	G	G	C	T	T	G	G	A	G	A	A	G	A	A	C	A	A	T	A	T	A	T	C	A	T	T	C	C	A	A	G	G	A	A	G	C	A	A
thin stem samples	CG1	A	T	T	A	T	G	G	A	C	A	A	A	C	T	T	G	G	A	G	A	A	G	A	A	C	A	A	T	A	T	A	C	A	G	G	A	A	T	C	G	A	T	G	G	C	T	G	G
	CG14	G	C	C	G	G	A	A	C	T	T	G	G	C	T	T	G	G	A	G	A	A	G	A	A	C	A	A	T	A	T	A	C	A	G	G	A	A	T	C	G	A	T	G	G	C	T	G	G
	CG21	A	T	T	A	T	G	G	A	C	A	A	A	C	T	T	G	G	A	G	A	A	G	A	A	C	A	A	T	A	T	A	C	A	G	G	A	A	T	C	G	A	T	G	G	C	T	G	G
	CG31	G	C	C	G	G	A	A	C	T	T	G	G	C	T	T	G	G	A	G	A	A	G	A	A	T	T	G	T	A	T	A	C	A	G	G	A	A	T	C	G	A	T	G	G	C	T	G	G
	CG32	A	T	T	A	T	G	G	A	C	A	A	A	C	T	T	G	G	A	G	A	A	G	A	A	C	A	A	T	A	T	A	C	A	G	G	A	A	T	C	G	A	T	G	G	C	T	G	G
	CG37	A	T	T	A	T	G	G	A	C	A	A	A	G	G	C	A	A	G	A	T	G	C	G	G	C	A	A	T	A	T	A	C	A	G	G	A	A	T	C	G	A	T	G	G	C	T	G	G
	CG45	G	C	C	G	G	A	A	C	T	T	G	G	C	T	T	G	G	A	G	A	A	G	A	A	C	A	A	T	A	T	A	C	A	G	G	A	A	T	C	G	A	T	G	G	C	T	G	G
	CG49	A	T	T	A	T	G	G	A	C	A	A	A	G	G	C	A	A	G	A	T	G	C	G	G	C	A	A	T	A	T	A	C	A	G	G	A	A	T	C	G	A	T	G	G	C	T	G	G
	CG64	A	T	T	A	T	G	G	A	C	A	A	A	C	T	T	G	G	A	G	A	A	G	A	A	C	A	A	T	A	T	A	C	A	G	G	A	A	T	C	G	A	T	G	G	C	T	G	G
	CG86	G	C	C	G	G	A	A	C	T	T	G	G	G	G	C	A	A	G	A	T	G	C	G	G	C	A	A	T	A	T	A	C	A	G	G	A	A	T	C	G	A	T	G	G	C	T	G	G
	CG91	G	C	C	G	G	A	A	C	T	T	G	G	G	G	C	A	A	G	A	T	G	C	G	G	C	T	G	A	G	C	C	C	A	G	G	A	A	T	C	G	A	T	G	G	C	T	G	G
	CG93	A	T	T	A	T	G	G	A	C	A	A	A	G	G	C	A	A	G	A	T	G	C	G	G	C	A	A	T	A	T	A	C	A	G	G	A	A	T	C	G	A	T	G	G	C	T	G	G
	CG95	G	C	C	G	G	A	A	C	T	T	G	G	G	G	C	A	A	G	A	T	G	C	G	G	C	A	A	T	A	T	A	C	A	G	G	A	A	T	C	G	A	T	G	G	C	T	G	G
[truncated: 9 more columns]

## Sheet: Table S7
Table S7 Annotations of candidate genes within loci significantly associated with stem diameter
Locus	Genes	Annotations in cucumber
gSD1.1	CsaV3_1G028270	Unknown protein
	CsaV3_1G028280	Unknown protein
	CsaV3_1G028290	Unknown protein
	CsaV3_1G028300	2-oxoglutarate (2OG) and Fe(II)-dependent oxygenase superfamily protein
	CsaV3_1G028310	2-oxoglutarate (2OG) and Fe(II)-dependent oxygenase superfamily protein
	CsaV3_1G028320	Unknown protein
	CsaV3_1G028330	Octicosapeptide/Phox/Bem1p domain-containing protein / tetratricopeptide repeat-containing protein
	CsaV3_1G028340	Protein os-9 like
gSD2.1	CsaV3_2G006900	ATP-dependent DNA helicase
	CsaV3_2G006910	DUF4378 domain protein
	CsaV3_2G006920	Unknown protein
	CsaV3_2G006930	Calmodulin-binding protein
	CsaV3_2G006940	zinc finger matrin-type protein 2
	CsaV3_2G006950	Unknown protein
	CsaV3_2G006960	Pentatricopeptide repeat
gSD3.1	CsaV3_3G009490	BEACH domain-containing protein C2
	CsaV3_3G009500	spastin-like
	CsaV3_3G009510	Cytochrome P450, putative
	CsaV3_3G009520	serine/threonine-protein kinase Aurora-3
	CsaV3_3G009530	growth-regulating factor 9
	CsaV3_3G009540	ankyrin repeat and zinc finger domain-containing protein 1
	CsaV3_3G009550	SMAD/FHA domain-containing protein, putative isoform 1
	CsaV3_3G009560	Protein LITTLE ZIPPER
	CsaV3_3G009570	4-hydroxy-tetrahydrodipicolinate synthase
	CsaV3_3G009580	Kinesin-like protein
	CsaV3_3G009590	Unknown protein
gSD5.2	CsaV3_5G031270	AP-1 complex subunit mu-1
	CsaV3_5G031280	lipase-like
	CsaV3_5G031290	Pentatricopeptide repeat-containing protein
	CsaV3_5G031300	Protein of Unknown Function (DUF239)
	CsaV3_5G031310	Heme-binding protein 2
	CsaV3_5G031320	Alpha-glucan water dikinase, chloroplastic
	CsaV3_5G031330	pectinesterase inhibitor-like
gSD6.1	CsaV3_6G031250	wall-associated receptor kinase 2-like
	CsaV3_6G031260	Gibberellin 20-oxidase, putative
	CsaV3_6G031270	wall-associated receptor kinase 2-like
	CsaV3_6G031280	wall-associated receptor kinase 2-like
